# Supplementary material for: Minimal Dose Paradigm in IUI Stimulation for Unexplained Infertility: Letrozole-Initiated Late Gonadotropin Protocol
Source: J Clin Med. 2026 Jan 28;15(3):1050. doi: 10.3390/jcm15031050 (PMC12898402; doi:10.3390/jcm15031050)
Supplement: Supplementary file 1 [file jcm-15-01050-s001.zip]

Archive with 1 entries (1 files):
- jcm-4106948-supplementary.pdf
